# Supplementary material for: The Effects of Nutrient Signaling Regulators in Combination with Phytocannabinoids on the Senescence-Associated Phenotype in Human Dermal Fibroblasts
Source: Int J Mol Sci. 2022 Aug 8;23(15):8804. doi: 10.3390/ijms23158804 (PMC9368899; doi:10.3390/ijms23158804)
Supplement: Supplementary file 1 [file ijms-23-08804-s001.zip]

Archive with 1 entries (1 files):
- ijms-1831153-supplementary.pdf
